# Supplementary material for: A smart tool for non expert clinicians for the dissemination of the MDS criteria for progressive supranuclear palsy
Source: Neurol Sci. 2025 Jan 11;46(5):1959–64. doi: 10.1007/s10072-025-07996-0 (PMC12003616; doi:10.1007/s10072-025-07996-0)
Supplement: Supplementary file 5 — Supplementary Material 5 [file 10072_2025_7996_MOESM5_ESM.xlsx]

## Sheet: INFO
DISCLAIMER	The PSP SMARTSHEET is based on the currently available MDS criteria for the diagnosis of Progressive Supranuclear Palsy (PSP) [1-3]. It is licensed under a Creative Commons license BY-NC-ND. When using it, cite the work the PSP SMARTSHEET derives from, as follows: XXXXXXXXX
INSTRUCTIONS	In the main box, insert 1 for any levels of certainty that apply within each domain (Oculomotor, Postual Instability, Akinesia, Cognitive). For the Cognitive Domain, in which a number of clinical features must be present to satisfy each level of certainty, a dedicated orange box is provided: insert 1 for any clinical features that apply, and the outcome is generated of whether that particular lev…
REFERENCES	1) Höglinger GU, Respondek G, Stamelou M, et al. Clinical diagnosis of progressive supranuclear palsy: The movement disorder society criteria. Mov Disord. 2017;32(6):853-864.
	2) Grimm MJ, Respondek G, Stamelou M, et al. How to apply the movement disorder society criteria for diagnosis of progressive supranuclear palsy. Mov Disord. 2019;34(8):1228-1232.
	3) Respondek G, Grimm MJ, Piot I, et al. Validation of the movement disorder society criteria for the diagnosis of 4-repeat tauopathies. Mov Disord. 2020;35(1):171-176.

## Sheet: SMARTSHEET
Levels of Certainty	OCULOMOTOR DOMAIN	POSTURAL INSTABILITY	AKINESIA	COGNITVE DYSFUNCTION SEE ORANGE BOX >>		CLINICAL CLUES				C1 = SPEECH/LANGUAGE DISORDER			NO		C2 = FRONTAL COGNITIVE/BEHAVIOUR			NO		C3 = CORTICOBASAL SYNDROME			NO
1 -	0	0	0	0		Levodopa resistance	0			Loss of grammar		0			Apathy		0			Orobuccal or limb apraxia		0
(Description)	O1 = Vertical supranuclear gaze palsy	P1 = Repeated unprovoked falls within 3 years	A1 = Progressive gait freezing within 3 years	C1 = Speech/language disorder		Hypokinetic, spastic dysarthria	0			Telegraphic speech		0			Bradyphrenia		0			Cortical senosry deficits		0
2 -	0	0	0	0		Dysphagia	0			Writing progressive aphasia		0			Dysexecutive syndrome		0			Alien limb phenomena		0
(Description)	O2 = Slow velocity of vertical saccades	P2 = Tendency to fall on the pull-test within 3 years	A2 = Parkinsonism, akinetic-rigid, predominantly axial, and levodopa resistant	C2 = Frontal cognitive/behavioral presentation		Photophobia	0			Effortful, halting speech with inconsistent speech sound errors and distortions or slow syllabically segmented prosodic speech patterns		0			Reduced phonemic verbal fluency		0			Limb rigidity		0
3 -	0	0	0	0						Impaired single-word comprehension		0			Impulsivity, disinhibition, or perseveration		0			Limb akinesia		0
(Description)	O3 = Frequent macro square wave jerks or “eyelid opening apraxia”	P3 = More than two steps backward on the pull-test within 3 years	A3 = Parkinsonism, with tremor and/or asymmetric and/or levodopa responsive	C3 = Corticobasal syndrome						Impaired word retrieval during sentence repetition		0					0			Limb myoclonus		0
										Impaired object knowledge		0								Limb dystonia		0
																						0
	OUTCOME		If the patient fulfills multiple allocations,									0										0
ACCURACY	PHENOTYPE	YES/NO	see the MAX algorithm >>	Multiple Allocations eXtinction (MAX) algorithm								0
PROBABLE	RICHARDSON'S SYNDROME (PSP-RS)	NO
	PROGRESSIVE FREEZING GAIT (PSP-PGF)	NO
	PARKINSONISM (PSP-P)	NO
	FRONTAL PRESENTATION (PSP-F)	NO
POSSIBLE	OCULOMOTOR DYSFUNCTION (PSP-OM)	NO
	RICHARDSON'S SYNDROME (PSP-RS)	NO
	PROGRESSIVE FREEZING GAIT (PSP-PGF)	NO
	SPEECH/LANGUAGE DISORDER (PSP-SL)	NO
	CORTICOBASAL SYNDROME (PSP-CBS)	NO
SUGGESTIVE OF	OCULOMOTOR DYSFUNCTION (PSP-OM)	NO
	POSTURAL INSTABILITY (PSP-PI)	NO
	RICHARDSON'S SYNDROME (PSP-RS)	NO
	PARKINSONISM (PSP-P)	NO
	SPEECH/LANGUAGE DISORDER (PSP-SL)	NO
	FRONTAL PRESENTATION (PSP-F)	NO
	CORTICOBASAL SYNDROME (PSP-CBS)	NO
	PROBABLE 4R-TAUOPATHY	NO
